# Supplementary material for: Prognostic markers for survival in patients with oligodendroglial tumors; a single-institution review of 214 cases
Source: PLoS One. 2017 Nov 29;12(11):e0188419. doi: 10.1371/journal.pone.0188419 (PMC5706698; doi:10.1371/journal.pone.0188419)
Supplement: S1 File — (XLSX) [file pone.0188419.s005.xlsx]

## Sheet: S1 file
WHO grade	Biopsy or resection	Gender (1=man)	Seizures at onset = 1	Neu def or perschange1=yes	Group II or III, pos or neg	Censored = 1	Postop survival (years, range)	Total survival (years, range)	Age (range)	Surgery period	Group (LOH1p19q + IDH1) pos vs neg	KPS
III	Resection	1	0	0	III neg	0	0-1	0-1	31-40	2005-2009	neg	90
II	Resection	2	0	1	II neg	0	0-1	0-1	41-50	2010-2015	neg	60
II	Resection	1	0	1	II neg	0	0-1	0-1	31-40	2005-2009	neg	70
III	Biopsy	1	0	1	III neg	0	0-1	0-1	61-70	2010-2015	neg	60
II	Resection	1	1	0	II neg	0	0-1	0-1	51-60	2010-2015	neg	90
III	Resection	1	0	1	III neg	0	0-1	0-1	71-80	2010-2015	neg	70
III	Resection	2	0	1	III neg	0	0-1	0-1	61-70	2005-2009	neg	70
III	Resection	1	0	1	III neg	0	0-1	0-1	71-80	2010-2015	neg	70
III	Biopsy	1	1	0	III neg	0	0-1	0-1	61-70	2010-2015	neg	90
III	Resection	2	0	1	III neg	0	0-1	0-1	61-70	2005-2009	neg	50
III	Resection	2	0	1	III neg	0	0-1	0-1	61-70	2010-2015	neg	80
III	Biopsy	1	0	1	III neg	0	0-1	0-1	81-90	2010-2015	neg	80
III	Resection	2	0	0	III neg	0	0-1	0-1	51-60	2010-2015	neg	90
III	Resection	1	0	0	III neg	0	0-1	0-1	61-70	2010-2015	neg	90
III	Resection	1	0	0	III neg	0	0-1	0-1	71-80	2010-2015	neg	90
III	Resection	1	0	1	III neg	0	0-1	0-1	61-70	2010-2015	neg	70
II	Biopsy	1	1	0	II neg	0	0-1	0-1	51-60	1990-1994	neg	90
III	Resection	1	0	1	III neg	0	0-1	0-1	61-70	2010-2015	neg	90
III	Resection	1	1	0	III neg	0	0-1	0-1	61-70	2010-2015	neg	90
III	Biopsy	1	0	1	III neg	0	0-1	0-1	41-50	2005-2009	neg	80
II	Resection	1	0	1	II neg	0	0-1	0-1	61-70	1990-1994	neg	70
III	Biopsy	1	0	1	III neg	0	>1-2	>1-2	61-70	2010-2015	neg	90
III	Resection	2	0	1	III neg	0	>1-2	>1-2	41-50	2010-2015	neg	70
III	Resection	1	1	0	III pos	1	0-1	>1-2	41-50	2010-2015	pos	90
III	Resection	2	0	1	III neg	0	>1-2	>1-2	51-60	2010-2015	neg	90
III	Resection	1	0	1	III neg	0	>1-2	>1-2	61-70	2005-2009	neg	70
III	Resection	2	0	0	III neg	0	>1-2	>1-2	41-50	2010-2015	neg	90
III	Biopsy	1	0	1	III neg	0	>1-2	>1-2	71-80	2010-2015	neg	90
III	Resection	2	0	0	III neg	0	>1-2	>1-2	41-50	2005-2009	neg	90
III	Biopsy	2	0	1	III neg	1	>1-2	>1-2	51-60	2010-2015	neg	90
III	Resection	2	0	1	III neg	0	0-1	0-1	61-70	2010-2015	neg	70
III	Resection	1	0	0	III pos	1	>1-2	>1-2	21-30	2010-2015	pos	100
II	Biopsy	2	1	0	II neg	0	>1-2	>1-2	61-70	1990-1994	neg	90
II	Resection	1	1	0	II neg	0	>1-2	>1-2	31-40	1990-1994	neg	80
III	Resection	1	0	1	III neg	0	>1-2	>2-3	71-80	2005-2009	neg	60
II	Resection	2	1	0	II neg	0	>1-2	>1-2	41-50	1990-1994	neg	100
III	Resection	1	0	1	III neg	0	>1-2	>1-2	61-70	2005-2009	neg	90
II	Resection	1	1	0	II neg	0	>1-2	>1-2	71-80	2010-2015	neg	90
III	Resection	2	1	0	III neg	0	>1-2	>1-2	51-60	2005-2009	neg	90
III	Resection	2	0	1	III pos	0	>1-2	>1-2	31-40	2010-2015	pos	90
III	Resection	2	1	0	III neg	0	>1-2	>1-2	41-50	2010-2015	neg	90
III	Resection	1	0	1	III pos	1	>1-2	>1-2	61-70	2010-2015	pos	90
II	Resection	2	1	0	II neg	1	>1-2	>1-2	31-40	2010-2015	neg	90
III	Biopsy	1	0	1	III neg	1	>1-2	>1-2	41-50	2010-2015	neg	70
III	Resection	1	0	1	III pos	1	>1-2	>1-2	51-60	2010-2015	pos	70
II	Resection	1	1	0	II pos	1	>1-2	>2-3	31-40	2010-2015	pos	50
III	Resection	2	0	1	III neg	1	>1-2	>2-3	15-20	2010-2015	neg	90
II	Resection	1	0	1	II neg	0	0-1	>2-3	61-70	2010-2015	neg	80
III	Resection	2	0	1	III neg	1	>1-2	>2-3	41-50	2010-2015	neg	90
III	Biopsy	1	1	0	III neg	0	>1-2	>2-3	31-40	2010-2015	neg	80
III	Resection	2	0	1	III neg	0	>2-3	>2-3	41-50	2010-2015	neg	90
II	Resection	1	1	0	II pos	1	>2-3	>2-3	21-30	2010-2015	pos	50
II	Resection	1	0	1	II neg	1	>2-3	>2-3	61-70	2010-2015	neg	90
III	Resection	2	0	0	III neg	0	>2-3	>2-3	71-80	2005-2009	neg	80
III	Resection	2	0	0	III pos	1	>2-3	>2-3	21-30	2010-2015	pos	90
II	Resection	1	1	0	II pos	1	>2-3	>2-3	61-70	2010-2015	pos	80
III	Resection	2	1	0	III neg	1	>2-3	>2-3	61-70	2010-2015	neg	20
III	Resection	1	1	0	III pos	1	>2-3	>2-3	21-30	2010-2015	pos	90
III	Resection	1	1	0	III pos	1	>2-3	>2-3	51-60	2010-2015	pos	90
III	Resection	1	0	1	III neg	1	>2-3	>2-3	61-70	2010-2015	neg	90
III	Resection	1	1	0	III neg	0	>2-3	>2-3	71-80	2010-2015	neg	90
II	Resection	1	1	0	II neg	0	>2-3	>2-3	51-60	2010-2015	neg	90
II	Biopsy	2	0	1	II pos	0	>1-2	>2-3	41-50	2005-2009	pos	90
III	Resection	2	0	0	III pos	1	>2-3	>2-3	71-80	2010-2015	pos	100
II	Resection	1	1	0	II neg	1	>2-3	>2-3	41-50	2010-2015	neg	90
III	Resection	2	1	0	III neg	1	>2-3	>2-3	71-80	2010-2015	neg	90
II	Biopsy	1	0	0	II neg	0	>2-3	>2-3	31-40	1990-1994	neg	80
III	Resection	2	0	1	III neg	0	>1-2	>2-3	71-80	2010-2015	neg	80
II	Resection	2	0	1	II pos	1	>1-2	>2-3	41-50	2010-2015	pos	90
III	Resection	2	0	1	III neg	0	>2-3	>2-3	61-70	2010-2015	neg	70
III	Resection	1	0	1	III pos	1	>2-3	>2-3	41-50	2010-2015	pos	90
II	Resection	2	0	1	II neg	0	>2-3	>2-3	61-70	1985-1989	neg	60
II	Resection	2	0	0	II neg	0	>2-3	>2-3	21-30	1985-1989	neg	80
II	Resection	1	0	0	II neg	0	>2-3	>2-3	31-40	1990-1994	neg	80
II	Resection	1	0	1	II neg	0	>2-3	>2-3	21-30	1990-1994	neg	70
III	Resection	1	1	0	III pos	1	>2-3	>2-3	31-40	2010-2015	pos	80
III	Resection	2	0	1	III pos	1	>2-3	>2-3	31-40	2010-2015	pos	90
II	Resection	1	0	1	II neg	0	>2-3	>2-3	41-50	2010-2015	neg	90
III	Resection	1	1	0	III neg	1	>2-3	>2-3	41-50	2010-2015	neg	90
III	Resection	2	0	0	III neg	1	>2-3	>2-3	21-30	2010-2015	neg	90
III	Resection	1	1	0	III pos	1	>2-3	>3-4	41-50	2010-2015	pos	90
III	Resection	1	1	0	III pos	1	>2-3	>3-4	51-60	2010-2015	pos	90
II	Resection	1	0	1	II neg	0	>2-3	>3-4	31-40	2010-2015	neg	80
III	Resection	1	0	0	III neg	0	>3-4	>3-4	31-40	2005-2009	neg	70
II	Resection	1	1	0	II neg	0	>3-4	>3-4	41-50	1990-1994	neg	90
II	Resection	1	1	0	II pos	0	>2-3	>3-4	31-40	1995-1999	pos	90
II	Resection	1	1	0	II neg	0	>3-4	>3-4	21-30	1990-1994	neg	70
III	Resection	1	0	0	III neg	1	>2-3	>3-4	31-40	2010-2015	neg	90
III	Resection	2	1	0	III neg	1	>3-4	>3-4	41-50	2010-2015	neg	90
II	Resection	2	0	1	II neg	0	>3-4	>3-4	61-70	1985-1989	neg	90
II	Resection	1	1	0	II neg	0	>3-4	>3-4	31-40	1985-1989	neg	90
III	Resection	1	1	0	III pos	1	>3-4	>3-4	31-40	2010-2015	pos	90
II	Biopsy	1	1	0	II neg	0	>3-4	>3-4	71-80	1990-1994	neg	80
II	Biopsy	2	0	0	II neg	0	>3-4	>3-4	61-70	1995-1999	neg	80
II	Resection	2	1	0	II neg	1	>3-4	>3-4	61-70	2010-2015	neg	90
III	Resection	2	1	0	III neg	0	>3-4	>3-4	61-70	2005-2009	neg	70
II	Resection	1	1	0	II pos	1	>3-4	>3-4	21-30	2010-2015	pos	90
II	Resection	1	0	0	II pos	1	>3-4	>3-4	31-40	2010-2015	pos	80
II	Resection	1	0	0	II neg	0	>3-4	>3-4	31-40	2005-2009	neg	90
II	Resection	1	1	0	II neg	0	>3-4	>3-4	31-40	1990-1994	neg	70
II	Resection	2	1	0	II pos	0	>6-8	>3-4	51-60	1990-1994	pos	90
II	Resection	2	1	0	II pos	0	>3-4	>3-4	61-70	1985-1989	pos	70
II	Resection	1	1	0	II neg	0	>3-4	>3-4	21-30	1990-1994	neg	100
II	Biopsy	2	1	0	II neg	1	>3-4	>4-5	41-50	2010-2015	neg	90
III	Resection	1	0	0	III pos	1	>3-4	>4-5	51-60	2010-2015	pos	90
II	Resection	2	1	0	II neg	0	>3-4	>4-5	31-40	1985-1989	neg	100
II	Resection	1	1	0	II pos	1	>3-4	>4-5	31-40	2010-2015	pos	90
II	Resection	2	1	0	II neg	0	>4-5	>4-5	21-30	1980-1984	neg	100
II	Resection	2	1	0	II pos	1	>4-5	>4-5	41-50	2010-2015	pos	90
II	Resection	1	1	0	II neg	1	>4-5	>4-5	41-50	2010-2015	neg	90
II	Biopsy	1	0	0	II neg	0	>3-4	>4-5	41-50	1990-1994	neg	100
III	Resection	2	0	0	III neg	0	>4-5	>4-5	15-20	2010-2015	neg	90
II	Resection	2	1	0	II neg	0	>3-4	>4-5	31-40	1995-1999	neg	90
II	Resection	1	1	0	II neg	0	>4-5	>4-5	31-40	1985-1989	neg	90
II	Resection	2	1	0	II neg	0	>2-3	>4-5	21-30	1985-1989	neg	90
III	Resection	2	1	0	III neg	1	>4-5	>4-5	31-40	2010-2015	neg	90
III	Biopsy	2	1	0	III neg	1	>4-5	>4-5	51-60	2010-2015	neg	80
III	Resection	2	1	0	III pos	1	>4-5	>4-5	31-40	2005-2009	pos	90
II	Biopsy	2	1	0	II neg	0	>3-4	>5-6	41-50	1990-1994	neg	80
II	Resection	1	0	1	II neg	0	>5-6	>5-6	51-60	2005-2009	neg	70
III	Resection	1	0	1	III neg	1	>5-6	>5-6	51-60	2010-2015	neg	90
II	Resection	2	1	0	II pos	1	>4-5	>5-6	41-50	2010-2015	pos	90
II	Biopsy	1	1	0	II neg	0	>3-4	>5-6	31-40	1985-1989	neg	80
II	Biopsy	2	1	0	II neg	1	>4-5	>5-6	51-60	2010-2015	neg	90
II	Resection	2	1	0	II neg	1	>5-6	>5-6	21-30	2010-2015	neg	90
III	Resection	1	0	0	III neg	1	>4-5	>5-6	21-30	2010-2015	neg	80
II	Resection	2	1	0	II neg	0	>4-5	>5-6	21-30	1995-1999	neg	90
II	Resection	2	1	0	II neg	1	>3-4	>5-6	21-30	2010-2015	neg	90
II	Resection	1	1	0	II neg	1	>5-6	>5-6	31-40	2010-2015	neg	80
II	Resection	2	0	1	II pos	0	>5-6	>5-6	51-60	2005-2009	pos	80
II	Resection	1	1	0	II neg	1	>5-6	>5-6	51-60	2010-2015	neg	90
III	Resection	1	0	0	III neg	0	>5-6	>5-6	51-60	2005-2009	neg	100
II	Resection	1	1	0	II neg	1	>5-6	>5-6	41-50	2010-2015	neg	90
III	Resection	2	0	1	III neg	1	>5-6	>5-6	41-50	2010-2015	neg	80
III	Resection	1	1	0	III neg	1	>2-3	>5-6	31-40	2010-2015	neg	90
II	Resection	1	1	0	II pos	0	>4-5	>5-6	51-60	1985-1989	pos	70
III	Resection	2	0	1	III pos	1	>5-6	>6-8	31-40	2010-2015	pos	80
II	Resection	1	1	0	II neg	0	>5-6	>6-8	31-40	1990-1994	neg	90
II	Biopsy	1	1	0	II neg	0	>3-4	>6-8	21-30	1990-1994	neg	90
II	Resection	2	1	0	II pos	0	>6-8	>6-8	41-50	1985-1989	pos	90
II	Resection	1	1	0	II neg	1	>6-8	>6-8	51-60	2010-2015	neg	90
II	Resection	1	1	0	II pos	0	>5-6	>6-8	51-60	1985-1989	pos	90
III	Resection	1	1	0	III neg	1	>6-8	>6-8	61-70	2010-2015	neg	90
III	Resection	2	1	0	III neg	1	>5-6	>6-8	21-30	2010-2015	neg	90
II	Resection	1	1	0	II neg	0	>2-3	>6-8	41-50	1990-1994	neg	70
III	Resection	2	0	1	III neg	1	>6-8	>6-8	61-70	2005-2009	neg	80
II	Resection	2	1	0	II neg	0	>6-8	>6-8	31-40	1990-1994	neg	80
II	Resection	2	1	0	II neg	0	>6-8	>6-8	21-30	1985-1989	neg	90
II	Biopsy	1	1	0	II neg	0	>6-8	>6-8	21-30	1985-1989	neg	100
III	Biopsy	1	0	0	III neg	1	>3-4	>6-8	31-40	2010-2015	neg	90
II	Resection	2	1	0	II neg	0	>4-5	>6-8	51-60	1985-1989	neg	90
II	Resection	2	1	0	II pos	0	>6-8	>6-8	31-40	1985-1989	pos	90
III	Biopsy	1	1	0	III neg	1	>6-8	>6-8	51-60	2005-2009	neg	80
II	Resection	1	1	0	II pos	1	>4-5	>6-8	21-30	2010-2015	pos	90
II	Resection	1	0	0	II neg	0	>5-6	>8-10	41-50	1985-1989	neg	90
II	Biopsy	1	1	0	II neg	1	>8-10	>8-10	61-70	2005-2009	neg	80
II	Biopsy	1	1	0	II pos	0	>8-10	>8-10	31-40	1990-1994	pos	100
III	Resection	2	1	0	III neg	0	>8-10	>8-10	51-60	1985-1989	neg	90
III	Resection	2	1	0	III neg	0	>8-10	>8-10	31-40	1985-1989	neg	90
II	Resection	1	1	0	II pos	0	>10-15	>8-10	31-40	1990-1994	pos	90
II	Biopsy	2	1	0	II pos	0	>8-10	>8-10	41-50	1995-1999	pos	90
II	Resection	1	0	0	II pos	1	>8-10	>8-10	31-40	2005-2009	pos	90
II	Resection	1	0	1	II neg	0	>8-10	>8-10	21-30	1990-1994	neg	100
III	Resection	2	0	0	III neg	1	>8-10	>8-10	41-50	2005-2009	neg	80
II	Biopsy	2	0	0	II neg	1	>8-10	>8-10	31-40	2005-2009	neg	90
II	Biopsy	2	1	0	II neg	1	>8-10	>8-10	41-50	2005-2009	neg	100
III	Resection	2	0	1	III neg	1	>8-10	>8-10	51-60	2005-2009	neg	50
III	Resection	2	0	0	III neg	1	>8-10	>8-10	31-40	2005-2009	neg	80
III	Resection	2	1	0	III pos	1	>8-10	>8-10	41-50	2005-2009	pos	90
III	Biopsy	2	1	0	III pos	1	>8-10	>8-10	51-60	2005-2009	pos	90
II	Resection	1	0	0	II neg	1	>6-8	>8-10	31-40	2005-2009	neg	90
II	Resection	1	1	0	II pos	1	>8-10	>10-15	51-60	2005-2009	pos	90
III	Resection	2	1	0	III pos	1	>10-15	>10-15	21-30	2005-2009	pos	90
II	Resection	1	1	0	II pos	1	>5-6	>10-15	31-40	2010-2015	pos	90
III	Resection	1	1	0	III neg	1	>6-8	>10-15	51-60	2005-2009	neg	90
III	Biopsy	1	1	0	III pos	1	>10-15	>10-15	41-50	2005-2009	pos	90
II	Resection	1	1	0	II pos	0	>8-10	>10-15	41-50	2000-2004	pos	90
II	Resection	2	1	0	II neg	0	>1-2	>10-15	61-70	2010-2015	neg	70
II	Resection	1	0	0	II neg	1	>10-15	>10-15	31-40	2005-2009	neg	90
II	Resection	1	1	0	II neg	0	>8-10	>10-15	21-30	1990-1994	neg	90
III	Resection	2	0	0	III neg	1	>10-15	>10-15	21-30	2005-2009	neg	80
II	Resection	1	1	0	II pos	0	>10-15	>10-15	51-60	1990-1994	pos	80
II	Biopsy	1	1	0	II pos	0	>8-10	>10-15	41-50	1990-1994	pos	80
II	Biopsy	2	1	0	II neg	0	>8-10	>10-15	51-60	1995-1999	neg	100
II	Resection	1	0	0	II pos	0	>10-15	>10-15	41-50	1985-1989	pos	90
II	Resection	2	1	0	II neg	0	>8-10	>10-15	31-40	1990-1994	neg	90
II	Biopsy	1	1	0	II neg	1	>10-15	>10-15	41-50	2000-2004	neg	90
II	Resection	1	1	0	II pos	0	>10-15	>10-15	31-40	1985-1989	pos	100
II	Resection	2	0	0	II pos	1	>5-6	>10-15	31-40	2010-2015	pos	90
II	Resection	2	0	0	II neg	1	>8-10	>10-15	31-40	2005-2009	neg	90
II	Resection	2	0	0	II pos	1	>3-4	>10-15	31-40	2010-2015	pos	90
III	Resection	1	0	0	III neg	1	>6-8	>10-15	31-40	2005-2009	neg	100
II	Biopsy	1	1	0	II pos	0	>10-15	>10-15	31-40	1995-1999	pos	90
II	Resection	1	1	0	II neg	0	>10-15	>10-15	21-30	1985-1989	neg	90
II	Biopsy	2	1	0	II neg	0	>10-15	>10-15	51-60	1995-1999	neg	90
II	Resection	2	1	0	II neg	0	>10-15	>10-15	31-40	1985-1989	neg	80
II	Resection	2	0	1	II neg	0	>15-20	>15-20	31-40	1995-1999	neg	80
II	Resection	1	1	0	II neg	0	>5-6	>15-20	15-20	1990-1994	neg	90
II	Biopsy	1	1	0	II pos	0	>8-10	>15-20	21-30	1995-1999	pos	90
II	Resection	1	1	0	II pos	0	>15-20	>15-20	21-30	1990-1994	pos	90
II	Biopsy	1	1	0	II pos	0	>15-20	>15-20	21-30	1995-1999	pos	90
II	Biopsy	1	1	0	II neg	0	>8-10	>15-20	61-70	1985-1989	neg	50
II	Resection	1	1	0	II neg	1	>15-20	>15-20	51-60	1995-1999	neg	90
II	Resection	2	1	0	II pos	1	>15-20	>15-20	31-40	1995-1999	pos	90
II	Resection	1	1	0	II pos	0	>15-20	>15-20	41-50	1995-1999	pos	90
II	Biopsy	1	1	0	II pos	0	>15-20	>15-20	21-30	1990-1994	pos	100
II	Resection	1	1	0	II pos	1	>20-30	>20-30	41-50	1990-1994	pos	90
II	Resection	1	1	0	II neg	1	>20-30	>20-30	41-50	1990-1994	neg	90
II	Biopsy	2	1	0	II pos	0	>8-10	>20-30	15-20	1995-1999	pos	90
II	Resection	1	1	0	II pos	0	>20-30	>20-30	21-30	1980-1984	pos	90
II	Biopsy	2	1	0	II neg	1	>20-30	>20-30	31-40	1985-1989	neg	70
II	Resection	2	0	1	II neg	1	>20-30	>20-30	31-40	1985-1989	neg	80
II	Biopsy	1	0	1	II neg	1	>20-30	>20-30	21-30	1985-1989	neg	70
II	Resection	1	1	0	II neg	1	>20-30	>30-40	31-40	1985-1989	neg	80
