# Supplementary material for: Prognostic markers for survival in patients with oligodendroglial tumors; a single-institution review of 214 cases
Source: PLoS One. 2017 Nov 29;12(11):e0188419. doi: 10.1371/journal.pone.0188419 (PMC5706698; doi:10.1371/journal.pone.0188419)
Supplement: S2 File — (XLSX) [file pone.0188419.s006.xlsx]

## Sheet: S2 file
Frontal = 1	AGE CATEGORY	AGE >40 =1	KPS	KPS 90 or MORE =1 OR LESS 90	Gender 1 =man	SURGERY, biopsy 1 Res 0	Abscence neu def = 1	WHO grad II =1, III =0	IDH LOH pos =1	Censored =1	POSTOP SURVIVAL
0	31-40	0	90	1	1	0	1	0	0	0	0.0054757
0	31-40	0	70	0	1	0	0	1	0	0	0.0328542
0	61-70	1	80	0	1	0	0	1	0	0	0.0438056
0	61-70	1	60	0	1	1	0	0	0	0	0.0520192
0	41-50	1	60	0	0	0	0	1	0	0	0.0657084
0	61-70	1	70	0	0	0	0	0	0	0	0.125941
1	71-80	1	70	0	1	0	0	0	0	0	0.16
0	51-60	1	90	1	1	0	1	1	0	0	0.227242
0	61-70	1	90	1	1	1	1	0	0	0	0.238193
0	61-70	1	50	0	0	0	0	0	0	0	0.284736
0	71-80	1	70	0	1	0	0	0	0	0	0.306639
0	61-70	1	80	0	0	0	0	0	0	0	0.347707
0	81-90	1	80	0	1	1	0	0	0	0	0.375086
0	61-70	1	90	1	1	0	1	0	0	0	0.391513
0	51-60	1	90	1	1	1	1	1	0	0	0.435318
0	71-80	1	90	1	1	0	1	0	0	0	0.44627
0	51-60	1	90	1	0	0	1	0	0	0	0.468172
1	61-70	1	70	0	1	0	0	0	0	0	0.689938
0	61-70	1	90	1	1	0	0	0	0	0	0.717317
0	41-50	1	80	0	1	1	0	0	0	0	0.744695
0	61-70	1	70	0	0	0	0	0	0	0	0.81588
0	61-70	1	90	1	1	0	1	0	0	0	0.818617
0	61-70	1	70	0	1	0	0	1	0	0	0.952772
1	41-50	1	90	1	1	0	1	0	1	1	0.98
0	61-70	1	70	0	1	0	0	0	0	0	1.01574
1	61-70	1	90	1	1	1	0	0	0	0	1.02122
0	41-50	1	70	0	0	0	0	0	0	0	1.06776
0	41-50	1	100	1	0	0	1	1	0	0	1.14168
0	71-80	1	90	1	1	1	0	0	0	0	1.1499
0	41-50	1	90	1	0	1	0	1	1	0	1.22
0	61-70	1	90	1	0	1	1	1	0	0	1.26489
0	51-60	1	90	1	0	0	0	0	0	0	1.2731
0	41-50	1	90	1	0	0	1	0	0	0	1.27584
1	21-30	0	100	1	1	0	1	0	1	1	1.29
0	41-50	1	90	1	0	0	1	0	0	0	1.33881
0	51-60	1	90	1	0	1	0	0	0	1	1.34428
1	31-40	0	90	1	0	0	1	1	0	1	1.43463
0	41-50	1	70	0	1	1	0	0	0	1	1.45654
0	31-40	0	80	0	1	0	1	1	0	0	1.47296
1	61-70	1	90	1	1	0	0	0	0	0	1.49487
1	71-80	1	80	0	0	0	0	0	0	0	1.5332
0	71-80	1	60	0	1	0	0	0	0	0	1.53593
0	41-50	1	90	1	0	0	0	1	1	1	1.6
0	61-70	1	90	1	1	0	0	0	1	1	1.63
1	71-80	1	90	1	1	0	1	1	0	0	1.63723
0	61-70	1	70	0	0	0	1	1	0	0	1.65914
1	31-40	0	90	1	0	0	0	0	1	0	1.66
1	41-50	1	90	1	0	0	0	0	0	1	1.70568
0	51-60	1	90	1	0	0	1	0	0	0	1.70842
1	41-50	1	90	1	0	0	1	0	0	0	1.74401
1	15-20	0	90	1	0	0	0	0	0	1	1.78782
0	31-40	0	50	0	1	0	1	1	1	1	1.86
0	51-60	1	70	0	1	0	0	0	1	1	1.89733
0	31-40	0	80	0	1	1	1	0	0	0	2.00137
0	51-60	1	90	1	1	0	1	1	0	0	2.03696
0	21-30	0	50	0	1	0	1	1	1	1	2.07
0	21-30	0	90	1	0	0	1	0	1	1	2.11088
1	41-50	1	90	1	0	0	0	0	0	0	2.12183
1	21-30	0	90	1	0	0	1	1	0	0	2.1629
1	71-80	1	90	1	0	0	1	0	0	1	2.18754
1	61-70	1	80	0	1	0	1	1	1	1	2.2
1	21-30	0	90	1	1	0	1	0	1	1	2.20397
0	71-80	1	80	0	0	0	1	0	0	0	2.21766
0	61-70	1	90	1	1	0	0	1	0	1	2.23956
0	71-80	1	90	1	1	0	1	0	0	0	2.25325
0	21-30	0	80	0	0	0	1	1	0	0	2.29706
1	51-60	1	90	1	1	0	1	0	1	1	2.3
0	31-40	0	80	0	1	0	1	0	1	1	2.34
1	41-50	1	90	1	1	0	1	1	0	1	2.35729
0	61-70	1	90	1	1	0	0	0	0	1	2.37645
1	31-40	0	80	0	1	1	1	1	0	0	2.39014
0	61-70	1	20	0	0	0	1	0	0	1	2.41752
0	71-80	1	100	1	0	0	1	0	1	1	2.48
0	51-60	1	90	1	1	0	1	0	1	1	2.48
0	41-50	1	90	1	1	0	0	1	0	0	2.55989
0	31-40	0	90	1	1	0	1	0	0	1	2.66393
0	61-70	1	70	0	0	0	0	0	0	0	2.69405
0	41-50	1	90	1	1	0	0	0	1	1	2.71
0	61-70	1	60	0	0	0	0	1	0	0	2.7269
1	41-50	1	90	1	1	0	1	0	0	1	2.74606
0	21-30	0	70	0	1	0	0	1	0	0	2.81177
1	31-40	0	90	1	0	0	0	0	1	1	2.84
0	41-50	1	70	0	1	0	1	1	0	0	2.89665
1	31-40	0	80	0	1	0	1	1	0	0	2.89938
1	21-30	0	90	1	0	0	1	0	0	1	2.91034
0	31-40	0	80	0	1	0	0	1	0	0	2.93771
0	41-50	1	90	1	1	0	1	0	1	1	2.96783
1	31-40	0	90	1	1	0	1	0	0	1	2.97878
1	31-40	0	90	1	1	0	1	1	1	0	3
0	31-40	0	70	0	1	0	1	0	0	0	3.02533
0	61-70	1	80	0	0	1	1	1	0	0	3.03354
0	41-50	1	90	1	0	0	1	0	0	1	3.03354
0	21-30	0	90	1	0	0	1	1	0	1	3.06913
0	61-70	1	90	1	0	0	0	1	0	0	3.0883
1	21-30	0	70	0	1	0	1	1	0	0	3.09377
1	41-50	1	90	1	1	0	1	1	0	0	3.11294
0	31-40	0	80	0	1	1	1	1	0	0	3.16769
0	31-40	0	90	1	1	1	1	0	0	1	3.28542
0	41-50	1	100	1	1	1	1	1	0	0	3.30459
1	21-30	0	90	1	1	0	1	1	1	1	3.34
0	71-80	1	80	0	1	1	1	1	0	0	3.34292
0	31-40	0	90	1	1	0	1	0	1	1	3.4
0	31-40	0	90	1	1	0	1	1	0	0	3.41136
0	51-60	1	90	1	1	0	1	0	1	1	3.42779
0	21-30	0	90	1	1	1	1	1	0	0	3.43053
1	31-40	0	90	1	0	0	1	1	1	1	3.48
1	61-70	1	90	1	0	0	1	1	0	1	3.48802
0	31-40	0	90	1	1	0	1	1	0	0	3.64134
1	61-70	1	70	0	0	0	1	0	0	0	3.64408
1	31-40	0	80	0	1	0	1	1	1	1	3.67
0	31-40	0	70	0	1	0	1	1	0	0	3.68515
0	31-40	0	90	1	0	0	1	1	0	0	3.79192
1	61-70	1	70	0	0	0	1	1	1	0	3.8
1	31-40	0	90	1	1	0	1	1	1	1	3.84
0	41-50	1	90	1	0	1	1	1	0	1	3.93155
0	21-30	0	100	1	1	0	1	1	0	0	3.93977
1	41-50	1	80	0	0	1	1	1	0	0	3.97536
0	31-40	0	100	1	0	0	1	1	0	0	3.98905
1	41-50	1	90	1	0	0	1	1	1	1	4.1
1	21-30	0	100	1	0	0	1	1	0	0	4.11225
0	31-40	0	90	1	1	0	1	1	0	0	4.41615
1	41-50	1	90	1	1	0	1	1	0	1	4.4271
0	15-20	0	90	1	0	0	1	0	0	0	4.45996
0	51-60	1	70	0	1	0	1	1	1	0	4.48
1	31-40	0	90	1	0	0	1	0	0	1	4.4846
0	21-30	0	80	0	1	0	1	0	0	1	4.65982
0	51-60	1	90	1	0	0	1	1	0	0	4.68172
0	51-60	1	80	0	0	1	1	0	0	1	4.69815
1	41-50	1	90	1	0	0	1	1	1	1	4.7
1	21-30	0	90	1	0	0	1	1	0	0	4.7091
0	21-30	0	90	1	1	0	1	1	1	1	4.79
1	51-60	1	90	1	0	1	1	1	0	1	4.79124
1	31-40	0	90	1	0	0	1	0	1	1	4.95
1	51-60	1	70	0	1	0	0	1	0	0	5.04586
0	41-50	1	80	0	0	0	0	0	0	1	5.06502
0	51-60	1	90	1	1	0	1	1	1	0	5.09
1	21-30	0	90	1	0	0	1	1	0	1	5.09514
0	51-60	1	90	1	1	0	0	0	0	1	5.12526
1	21-30	0	90	1	0	0	1	0	0	1	5.23203
1	31-40	0	80	0	1	0	1	1	0	1	5.32786
0	51-60	1	80	0	0	0	0	1	1	0	5.41
0	31-40	0	90	1	1	0	1	1	1	1	5.41
1	51-60	1	90	1	1	0	1	1	0	1	5.44559
0	51-60	1	100	1	1	0	1	0	0	0	5.46475
1	31-40	0	90	1	0	0	1	1	1	1	5.48
0	15-20	0	90	1	1	0	1	1	0	0	5.63997
0	41-50	1	90	1	1	0	1	1	0	0	5.67283
0	41-50	1	90	1	1	0	1	1	0	1	5.67283
0	31-40	0	90	1	1	0	1	1	0	0	5.72758
1	31-40	0	80	0	0	0	0	0	1	1	5.9384
1	41-50	1	90	1	0	0	1	1	1	0	6.18
1	51-60	1	90	1	1	0	1	1	0	1	6.28611
0	61-70	1	90	1	1	0	1	0	0	1	6.32717
1	31-40	0	90	1	0	0	1	1	1	0	6.38
0	51-60	1	90	1	1	0	1	0	0	1	6.59274
0	31-40	0	90	1	1	0	1	1	0	1	6.61739
1	61-70	1	80	0	0	0	0	0	0	1	6.67762
0	21-30	0	100	1	1	1	1	1	0	0	6.71869
0	21-30	0	90	1	0	0	1	1	0	0	7.1321
1	31-40	0	100	1	1	0	1	0	0	1	7.16769
0	31-40	0	80	0	0	0	1	1	0	0	7.23066
1	51-60	1	90	1	0	0	1	1	1	0	7.5
1	51-60	1	80	0	1	1	1	0	0	1	7.80835
1	31-40	0	100	1	1	1	1	1	1	0	8.08
0	21-30	0	90	1	1	1	1	1	1	0	8.34
1	51-60	1	90	1	0	0	1	0	0	0	8.42163
1	61-70	1	80	0	1	1	1	1	0	1	8.49829
0	21-30	0	90	1	1	0	1	1	0	0	8.59685
0	31-40	0	90	1	0	0	1	0	0	0	8.61328
0	41-50	1	90	1	0	1	1	1	1	0	8.72
0	41-50	1	90	1	1	0	1	1	1	0	9.07
1	31-40	0	90	1	1	0	1	1	1	1	9.08
0	61-70	1	50	0	1	1	1	1	0	0	9.12526
0	41-50	1	80	0	1	1	1	1	1	0	9.18
0	21-30	0	100	1	1	0	0	1	0	0	9.21561
1	41-50	1	80	0	0	0	1	0	0	1	9.27036
0	51-60	1	90	1	0	1	1	0	1	1	9.28
1	31-40	0	90	1	0	0	1	1	0	1	9.33333
0	31-40	0	90	1	0	1	1	1	0	1	9.33607
1	31-40	0	80	0	0	0	1	0	0	1	9.36345
0	41-50	1	100	1	0	1	1	1	0	1	9.50582
1	51-60	1	50	0	0	0	0	0	0	1	9.54962
1	41-50	1	90	1	0	0	1	0	1	1	9.54962
0	51-60	1	90	1	1	0	1	1	1	1	9.57426
1	31-40	0	90	1	0	0	1	1	0	0	9.58795
0	15-20	0	90	1	0	1	1	1	1	0	9.62
0	51-60	1	100	1	0	1	1	1	0	0	9.68378
0	21-30	0	90	1	0	0	1	0	1	1	10.12
0	41-50	1	90	1	1	1	1	0	1	1	10.28
1	51-60	1	80	0	1	0	1	1	1	0	11.13
0	21-30	0	80	0	0	0	1	0	0	1	11.2717
0	31-40	0	90	1	1	0	1	1	0	1	11.2909
1	31-40	0	100	1	1	0	1	1	1	0	11.3
0	41-50	1	90	1	1	0	1	1	1	0	11.81
1	41-50	1	90	1	1	1	1	1	0	1	12.1342
1	31-40	0	90	1	1	0	1	1	1	0	12.88
0	51-60	1	90	1	0	1	1	1	0	0	13.681
0	21-30	0	90	1	1	0	1	1	0	0	14.1602
1	31-40	0	90	1	1	1	1	1	1	0	14.48
1	31-40	0	80	0	0	0	1	1	0	0	14.7598
0	31-40	0	80	0	0	0	0	1	0	0	15.6468
1	21-30	0	90	1	1	0	1	1	1	0	16.41
1	21-30	0	90	1	1	1	1	1	1	0	17.07
0	51-60	1	90	1	1	0	1	1	0	1	17.2129
0	31-40	0	90	1	0	0	1	1	1	1	17.74
0	41-50	1	90	1	1	0	1	1	1	0	17.81
0	21-30	0	100	1	1	1	1	1	1	0	19.57
1	41-50	1	90	1	1	0	1	1	0	1	21.577
0	41-50	1	90	1	1	0	1	1	1	1	22.06
1	21-30	0	90	1	1	0	1	1	1	0	25.65
1	31-40	0	70	0	0	1	1	1	0	1	27.217
0	31-40	0	80	0	1	0	1	1	0	1	27.3073
0	31-40	0	80	0	0	0	0	1	0	1	28.553
0	21-30	0	70	0	1	1	0	1	0	1	29.4565
