# Supplementary material for: Prognostic markers for survival in patients with oligodendroglial tumors; a single-institution review of 214 cases
Source: PLoS One. 2017 Nov 29;12(11):e0188419. doi: 10.1371/journal.pone.0188419 (PMC5706698; doi:10.1371/journal.pone.0188419)
Supplement: S3 File — (XLSX) [file pone.0188419.s007.xlsx]

## Sheet: S3 File
WHO grade	Biopsy or resection	Gender (1=man)	Seizures at onset = 1	Neu def or perschange1=yes	Group II or III, pos or neg	Censored = 1	Postop survival (years, range)	Total survival (years, range)	Age (Range)	Days from symtom to surgery	Group (LOH1p19q + IDH1) pos vs neg	KPS
III	Resection	2	0	0	III neg	0	0-1	0-1	51-60	7	neg	90
III	Resection	1	0	0	III neg	0	0-1	0-1	71-80	94	neg	90
III	Resection	1	1	0	III pos	1	0-1	>1-2	41-50	92	pos	90
III	Resection	2	0	0	III neg	0	>1-2	>1-2	41-50	4	neg	90
III	Biopsy	2	0	1	III neg	1	>1-2	>1-2	51-60	30	neg	90
III	Resection	1	0	0	III pos	1	>1-2	>1-2	21-30	84	pos	100
II	Resection	2	1	0	II neg	0	>1-2	>1-2	41-50	171	neg	100
III	Resection	1	0	1	III neg	0	>1-2	>1-2	61-70	78	neg	90
III	Resection	2	0	1	III pos	0	>1-2	>1-2	31-40	38	pos	90
III	Resection	2	1	0	III neg	0	>1-2	>1-2	41-50	21	neg	90
III	Resection	1	0	1	III pos	1	>1-2	>1-2	61-70	68	pos	90
III	Resection	1	0	1	III pos	1	>1-2	>1-2	51-60	18	pos	70
II	Resection	1	1	0	II pos	1	>1-2	>2-3	31-40	63	pos	50
III	Resection	2	0	1	III neg	1	>1-2	>2-3	15-20	111	neg	90
III	Resection	2	0	1	III neg	1	>1-2	>2-3	41-50	155	neg	90
III	Biopsy	1	1	0	III neg	0	>1-2	>2-3	31-40	62	neg	80
II	Resection	1	1	0	II pos	1	>2-3	>2-3	21-30	55	pos	50
III	Resection	2	0	0	III pos	1	>2-3	>2-3	21-30	90	pos	90
II	Resection	1	1	0	II pos	1	>2-3	>2-3	61-70	76	pos	80
III	Resection	1	1	0	III pos	1	>2-3	>2-3	21-30	91	pos	90
III	Resection	1	1	0	III pos	1	>2-3	>2-3	51-60	58	pos	90
II	Resection	1	1	0	II neg	0	>2-3	>2-3	51-60	182	neg	90
II	Biopsy	2	0	1	II pos	0	>1-2	>2-3	41-50	500	pos	90
III	Resection	2	0	0	III pos	1	>2-3	>2-3	71-80	40	pos	100
II	Resection	1	1	0	II neg	1	>2-3	>2-3	41-50	86	neg	90
II	Resection	2	0	1	II pos	1	>1-2	>2-3	41-50	394	pos	90
III	Resection	1	0	1	III pos	1	>2-3	>2-3	41-50	14	pos	90
II	Resection	1	0	0	II neg	0	>2-3	>2-3	31-40	1	neg	80
III	Resection	1	1	0	III pos	1	>2-3	>2-3	31-40	209	pos	80
III	Resection	2	0	1	III pos	1	>2-3	>2-3	31-40	26	pos	90
II	Resection	1	0	1	II neg	0	>2-3	>2-3	41-50	135	neg	90
III	Resection	1	1	0	III neg	1	>2-3	>2-3	41-50	68	neg	90
III	Resection	1	1	0	III pos	1	>2-3	>3-4	41-50	23	pos	90
III	Resection	1	1	0	III pos	1	>2-3	>3-4	51-60	208	pos	90
II	Resection	1	0	1	II neg	0	>2-3	>3-4	31-40	54	neg	80
II	Resection	1	1	0	II neg	0	>3-4	>3-4	41-50	17	neg	90
II	Resection	1	1	0	II pos	0	>2-3	>3-4	31-40	78	pos	90
III	Resection	1	0	0	III neg	1	>2-3	>3-4	31-40	97	neg	90
III	Resection	2	1	0	III neg	1	>3-4	>3-4	41-50	134	neg	90
II	Resection	1	1	0	II neg	0	>3-4	>3-4	31-40	50	neg	90
III	Resection	1	1	0	III pos	1	>3-4	>3-4	31-40	70	pos	90
III	Resection	2	1	0	III neg	0	>3-4	>3-4	61-70	14	neg	70
II	Resection	1	1	0	II pos	1	>3-4	>3-4	21-30	148	pos	90
II	Resection	1	0	0	II pos	1	>3-4	>3-4	31-40	39	pos	80
II	Resection	1	0	0	II neg	0	>3-4	>3-4	31-40	57	neg	90
II	Resection	1	1	0	II neg	0	>3-4	>3-4	31-40	56	neg	70
II	Resection	2	1	0	II pos	0	>6-8	>3-4	51-60	126	pos	90
II	Resection	2	1	0	II pos	0	>3-4	>3-4	61-70	33	pos	70
II	Biopsy	2	1	0	II neg	1	>3-4	>4-5	41-50	43	neg	90
III	Resection	1	0	0	III pos	1	>3-4	>4-5	51-60	237	pos	90
II	Resection	2	1	0	II neg	0	>3-4	>4-5	31-40	42	neg	100
II	Resection	1	1	0	II pos	1	>3-4	>4-5	31-40	125	pos	90
II	Resection	2	1	0	II pos	1	>4-5	>4-5	41-50	74	pos	90
II	Resection	1	1	0	II neg	1	>4-5	>4-5	41-50	27	neg	90
II	Biopsy	1	0	0	II neg	0	>3-4	>4-5	41-50	440	neg	100
II	Resection	2	1	0	II neg	0	>3-4	>4-5	31-40	274	neg	90
II	Resection	2	1	0	II neg	0	>2-3	>4-5	21-30	904	neg	90
III	Resection	2	1	0	III neg	1	>4-5	>4-5	31-40	85	neg	90
III	Biopsy	2	1	0	III neg	1	>4-5	>4-5	51-60	28	neg	80
III	Resection	2	1	0	III pos	1	>4-5	>4-5	31-40	2	pos	90
II	Resection	1	0	1	II neg	0	>4-5	>5-6	51-60	17	neg	70
III	Resection	1	0	1	III neg	1	>4-5	>5-6	51-60	7	neg	90
II	Resection	2	1	0	II pos	1	>4-5	>5-6	41-50	180	pos	90
II	Biopsy	2	1	0	II neg	1	>4-5	>5-6	51-60	148	neg	90
II	Resection	2	1	0	II neg	1	>4-5	>5-6	21-30	42	neg	90
II	Resection	2	1	0	II neg	0	>4-5	>5-6	21-30	205	neg	90
II	Resection	2	1	0	II neg	1	>3-4	>5-6	21-30	820	neg	90
II	Resection	2	0	1	II pos	0	>4-5	>5-6	51-60	27	pos	80
II	Resection	1	1	0	II neg	1	>4-5	>5-6	51-60	26	neg	90
III	Resection	2	0	1	III neg	1	>4-5	>5-6	41-50	277	neg	80
III	Resection	1	1	0	III neg	1	>2-3	>5-6	31-40	1164	neg	90
II	Resection	1	1	0	II pos	0	>4-5	>5-6	51-60	544	pos	70
III	Resection	2	0	1	III pos	1	>5-6	>6-8	31-40	33	pos	80
II	Resection	1	1	0	II neg	0	>4-5	>6-8	31-40	139	neg	90
II	Biopsy	1	1	0	II neg	0	>3-4	>6-8	21-30	992	neg	90
II	Resection	2	1	0	II pos	0	>6-8	>6-8	41-50	8	pos	90
II	Resection	1	1	0	II pos	0	>4-5	>6-8	51-60	520	pos	90
II	Resection	2	1	0	II neg	0	>6-8	>6-8	21-30	60	neg	90
II	Biopsy	1	1	0	II neg	0	>6-8	>6-8	21-30	225	neg	100
III	Biopsy	1	0	0	III neg	1	>3-4	>6-8	31-40	1544	neg	90
II	Resection	2	1	0	II pos	0	>6-8	>6-8	31-40	450	pos	90
III	Biopsy	1	1	0	III neg	1	>6-8	>6-8	51-60	22	neg	80
II	Resection	1	1	0	II pos	1	>4-5	>6-8	21-30	1151	pos	90
II	Resection	1	0	0	II neg	0	>4-5	>8-10	41-50	913	neg	90
II	Biopsy	1	1	0	II pos	0	>8-10	>8-10	31-40	189	pos	100
III	Resection	2	1	0	III neg	0	>8-10	>8-10	31-40	96	neg	90
II	Resection	1	1	0	II pos	0	>10-15	>8-10	31-40	71	pos	90
II	Biopsy	2	1	0	II pos	0	>8-10	>8-10	41-50	162	pos	90
II	Resection	1	0	0	II pos	1	>8-10	>8-10	31-40	31	pos	90
II	Resection	1	0	1	II neg	0	>8-10	>8-10	21-30	34	neg	100
II	Biopsy	2	0	0	II neg	1	>8-10	>8-10	31-40	41	neg	90
II	Biopsy	2	1	0	II neg	1	>8-10	>8-10	41-50	7	neg	100
III	Resection	2	0	1	III neg	1	>8-10	>8-10	51-60	1	neg	50
III	Resection	2	0	0	III neg	1	>8-10	>8-10	31-40	85	neg	80
III	Resection	2	1	0	III pos	1	>8-10	>8-10	41-50	41	pos	90
III	Biopsy	2	1	0	III pos	1	>8-10	>8-10	51-60	152	pos	90
II	Resection	1	0	0	II neg	1	>6-8	>8-10	31-40	1135	neg	90
II	Resection	1	1	0	II pos	1	>8-10	>10-15	51-60	192	pos	90
III	Resection	2	1	0	III pos	1	>10-15	>10-15	21-30	64	pos	90
II	Resection	1	1	0	II pos	1	>4-5	>10-15	31-40	1847	pos	90
III	Resection	1	1	0	III neg	1	>6-8	>10-15	51-60	1437	neg	90
III	Biopsy	1	1	0	III pos	1	>10-15	>10-15	41-50	143	pos	90
II	Resection	1	1	0	II pos	0	>8-10	>10-15	41-50	654	pos	90
II	Resection	1	0	0	II neg	1	>10-15	>10-15	31-40	22	neg	90
II	Resection	1	1	0	II neg	0	>8-10	>10-15	21-30	1037	neg	90
II	Resection	1	1	0	II pos	0	>10-15	>10-15	51-60	130	pos	80
II	Biopsy	1	1	0	II pos	0	>8-10	>10-15	41-50	882	pos	80
II	Resection	1	0	0	II pos	0	>10-15	>10-15	41-50	234	pos	90
II	Biopsy	1	1	0	II neg	1	>10-15	>10-15	41-50	146	neg	90
II	Resection	1	1	0	II pos	0	>10-15	>10-15	31-40	510	pos	100
II	Resection	2	0	0	II pos	1	>4-5	>10-15	31-40	2985	pos	90
II	Resection	2	0	0	II pos	1	>3-4	>10-15	31-40	3735	pos	90
III	Resection	1	0	0	III neg	1	>6-8	>10-15	31-40	2430	neg	100
II	Biopsy	1	1	0	II pos	0	>10-15	>10-15	31-40	52	pos	90
II	Resection	1	1	0	II neg	0	>10-15	>10-15	21-30	182	neg	90
II	Resection	1	1	0	II neg	0	>4-5	>15-20	15-20	3843	neg	90
II	Biopsy	1	1	0	II pos	0	>8-10	>15-20	21-30	2908	pos	90
II	Resection	1	1	0	II pos	0	>15-20	>15-20	21-30	65	pos	90
II	Biopsy	1	1	0	II pos	0	>15-20	>15-20	21-30	100	pos	90
II	Resection	1	1	0	II neg	1	>15-20	>15-20	51-60	159	neg	90
II	Resection	2	1	0	II pos	1	>15-20	>15-20	31-40	194	pos	90
II	Resection	1	1	0	II pos	0	>15-20	>15-20	41-50	174	pos	90
II	Biopsy	1	1	0	II pos	0	>15-20	>15-20	21-30	0	pos	100
II	Resection	1	1	0	II pos	1	>20-30	>20-30	41-50	150	pos	90
II	Resection	1	1	0	II neg	1	>20-30	>20-30	41-50	556	neg	90
II	Biopsy	2	1	0	II pos	0	>8-10	>20-30	15-20	5201	pos	90
II	Resection	1	1	0	II pos	0	>20-30	>20-30	21-30	65	pos	90
II	Resection	1	1	0	II neg	1	>20-30	>30-40	31-40	2072	neg	80
